# Supplementary material for: Wrinkled TiNAgNW Nanocomposites for High-Performance Flexible Electrodes on TEMPO-Oxidized Nanocellulose
Source: Nanomaterials (Basel). 2024 Jul 10;14(14):1178. doi: 10.3390/nano14141178 (PMC11279476; doi:10.3390/nano14141178)
Supplement: Supplementary file 1 [file nanomaterials-14-01178-s001.zip]

Archive with 1 entries (1 files):
- nanomaterials-3063432-supplementary.pdf
